# Supplementary material for: Evaluating the influential factors for life preserver donning tests
Source: PLoS One. 2021 Feb 8;16(2):e0246705. doi: 10.1371/journal.pone.0246705 (PMC7870007; doi:10.1371/journal.pone.0246705)
Supplement: S2 File — (XLSX) [file pone.0246705.s004.xlsx]

## Sheet:  Detailed experiment data
No.	Gender	Urban/rural	Villager/student	Wearing glasses	Seat	Age	Instruction condition	Height (cm)	Weight (cm)	Head circumference (cm)	Body fat rate (%)	Metabolic rate (w/m2)	Self-test score	Tool test time (s)	Retrieving time(s)	Package opening time(s)	Donning time(s)
1	Female	Rural	Student	No	Aisle seat	<20	1	159	99.2	54	25.2	1202	121	360	19	13	66
2	Female	Urban	Student	Yes	Middle seat	<20	1	163	92.7	55	18.5	1161	108	200	20	6	46
3	Female	Urban	Student	Yes	Window seat	<20	1	163	131.3	56	35.2	1358	121	348	6	8	90
4	Male	Urban	Student	Yes	Middle seat	<20	1	176	175.2	59	28.8	1904	126	296	5	4	126
5	Male	Urban	Student	Yes	Window seat	<20	1	183	140.5	58	14.3	1631	130	263	4	7	155
6	Male	Urban	Student	No	Aisle seat	<20	1	174	136.6	58	17.2	1608	134	389	18	25	67
7	Male	Urban	Student	Yes	Middle seat	<20	1	175	142.9	57.5	19.2	1651	77	205	4	7	67
8	Male	Rural	Student	No	Window seat	<20	1	170	134.9	55	18.4	1598	120	251	9	11	75
9	Male	Urban	Student	Yes	Aisle seat	<20	1	170	120	55	14.8	1487	114	236	4	9	29
10	Male	Urban	Student	Yes	Middle seat	<20	1	179	240.2	61	37.6	2377	112	301	3	5	30
11	Male	Urban	Student	No	Window seat	<20	1	181	166.7	59	23.8	1828	134	211	4	9	30
12	Male	Rural	Student	Yes	Aisle seat	<20	1	175	119	54.5	12	1467	114	213	2	6	167
13	Male	Rural	Student	No	Middle seat	<20	1	172	118.4	55	13.7	1465	100	323	3	5	121
14	Male	Urban	Student	Yes	Window seat	<20	1	180	153.8	58.5	20.6	1723	119	254	4	5	38
15	Male	Urban	Student	Yes	Aisle seat	<20	1	186	116.2	57	5	1447	132	297	8	11	42
16	Male	Rural	Student	Yes	Middle seat	<20	1	179	175.8	59	26.8	1888	144	282	6	7	45
17	Male	Rural	Student	Yes	Window seat	<20	1	170	184.4	59	31.6	1959	120	233	5	13	105
18	Male	Rural	Student	Yes	Aisle seat	<20	1	165	99	58	6.5	1334	114	227	3	5	53
19	Male	Urban	Student	Yes	Middle seat	20-29	1	186	143.5	59.5	15	1642	114	196	4	6	22
20	Male	Urban	Student	No	Window seat	<20	1	172	128.1	57	15	1537	138	204	7	6	76
21	Male	Rural	Student	Yes	Aisle seat	<20	1	165	144.7	59	24.9	1675	117	199	9	4	41
22	Male	Urban	Student	Yes	Middle seat	<20	1	170	107.8	56	13	1387	144	362	6	21	74
23	Male	Rural	Student	Yes	Window seat	<20	1	175	136.7	57	17.4	1608	113	214	3	3	57
24	Female	Urban	Student	No	Aisle seat	<20	1	172	134.5	59	30.8	1371	149	245	11	9	21
25	Male	Rural	Student	No	Middle seat	<20	1	178	160.2	60.5	23.9	1781	124	235	2	4	23
26	Male	Urban	Student	Yes	Window seat	<20	1	175	132.8	58	15.8	1579	105	200	9	5	27
27	Male	Urban	Student	No	Aisle seat	20-29	1	173	147.5	59.6	22.2	1672	111	190	7	12	29
28	Male	Urban	Student	Yes	Middle seat	20-29	1	177	182.8	59	28.9	1933	99	275	13	6	28
29	Male	Rural	Student	Yes	Aisle seat	<20	1	180	130.3	59.5	12.2	1557	132	307	7	4	69
30	Male	Rural	Student	No	Middle seat	<20	1	181	139.3	58.5	15.7	1623	125	244	4	5	27
31	Male	Rural	Student	No	Window seat	<20	1	172	137	58.5	19	1613	125	288	25	19	24
32	Male	Urban	Student	No	Aisle seat	<20	1	192	156.6	56.5	16.3	1744	108	260	3	5	30
33	Male	Urban	Student	Yes	Middle seat	<20	1	178	163.2	57.5	24	1804	138	308	2	13	35
34	Female	Rural	Student	No	Window seat	20-29	1	155	92.4	50.5	8.9	1274	142	275	13	10	68
35	Male	Rural	Student	Yes	Aisle seat	<20	1	178	132.8	57.5	15.3	1577	186	278	8	11	55
36	Male	Urban	Student	Yes	Middle seat	<20	1	180	159.4	61	22.3	1774	117	222	8	13	34
37	Male	Urban	Student	Yes	Window seat	<20	1	171	104.6	58	6.8	1372	111	300	8	9	37
38	Male	Rural	Student	Yes	Aisle seat	<20	1	170	100.8	59	5	1344	129	373	7	13	73
39	Male	Rural	Student	Yes	Middle seat	20-29	1	178	196.4	59.5	30.9	2042	119	289	6	8	40
40	Male	Rural	Student	Yes	Window seat	<20	1	170	89.1	59	6	1248	79	200	5	4	38
41	Male	Rural	Student	Yes	Aisle seat	<20	1	171	130.2	59.5	17.1	1563	131	246	3	6	48
42	Female	Urban	Student	No	Middle seat	<20	1	155	100.9	53.5	28.4	1206	103	273	3	9	26
43	Female	Urban	Student	Yes	Window seat	<20	1	168	117.1	56	25.4	1278	115	246	3	10	31
44	Female	Urban	Student	No	Aisle seat	<20	1	160	107.8	54	28	1233	110	221	3	9	36
45	Female	Rural	Student	Yes	Middle seat	<20	1	161	152.4	57	29.5	1460	122	364	10	12	27
46	Female	Urban	Student	Yes	Window seat	<20	1	174	139.9	56	32.7	1398	129	256	7	8	28
47	Male	Urban	Student	Yes	Aisle seat	<20	1	182	145.1	58	29.2	1415	130	297	3	19	116
48	Female	Rural	Student	Yes	Middle seat	<20	1	160	106	55	26.9	1236	162	296	4	12	34
49	Female	Rural	Student	Yes	Window seat	<20	1	164	104.3	56	24.8	1226	139	265	4	9	64
50	Female	Rural	Student	Yes	Aisle seat	<20	1	170	123.5	50.5	29.2	1316	142	264	5	27	66
51	Female	Urban	Student	No	Middle seat	<20	1	158	99	57	23.6	1195	128	260	6	23	52
52	Female	Urban	Student	No	Window seat	<20	1	164	124.7	55.5	32.4	1330	125	270	4	6	23
53	Female	Rural	Student	Yes	Aisle seat	<20	1	166	136.8	56	34.9	1391	129	248	8	6	22
54	Female	Rural	Villager	No	Aisle seat	40-49	1	160	114.4	55.5	30.8	1106	148	220	7	18	44
55	Female	Rural	Villager	No	Middle seat	30-39	1	167	123.1	54.5	31.8	1222	148	179	4	9	53
56	Female	Rural	Villager	No	Window seat	40-49	1	167	122.9	56.3	32.4	1171	145	213	5	8	74
57	Female	Rural	Villager	No	Aisle seat	50-59	1	157	134	56.1	38.7	1179	122	203	5	16	66
58	Female	Rural	Villager	No	Middle seat	40-49	1	155	100.6	53.4	30.5	1025	121	213	4	9	45
59	Female	Rural	Villager	Yes	Window seat	40-49	1	160	139	55	41.4	1237	145	198	5	6	26
60	Female	Rural	Villager	Yes	Aisle seat	40-49	1	161	123.4	54.5	35.8	1182	98	270	4	10	97
61	Female	Rural	Villager	No	Middle seat	50-59	1	160	121.2	55.6	41	1109	110	282	4	7	42
62	Female	Rural	Villager	No	Window seat	40-49	1	160	124.6	55.2	37.9	1139	141	226	2	7	29
63	Female	Rural	Villager	No	Aisle seat	40-49	1	177	144	55.5	34.5	1225	137	237	5	11	57
64	Female	Rural	Villager	Yes	Middle seat	40-49	1	158	148.5	55.8	43.5	1287	122	258	7	14	54
65	Female	Rural	Villager	No	Window seat	40-49	1	160	144.6	67.6	41.1	1272	133	238	6	15	94
66	Female	Rural	Villager	No	Aisle seat	50-59	1	155	105.7	53.8	29.5	1014	90	243	8	18	87
67	Female	Rural	Villager	No	Middle seat	50-59	1	166	149.3	56.2	37.3	1219	117	333	6	21	122
68	Female	Rural	Villager	No	Window seat	40-49	1	160	132.3	56	38.7	1185	138	268	32	10	34
69	Female	Rural	Villager	No	Aisle seat	40-49	1	158	102.8	54.4	31.4	1072	157	384	7	18	51
70	Female	Rural	Villager	Yes	Middle seat	40-49	1	155	90.6	53.3	27.1	1005	185	229	7	5	30
71	Female	Rural	Villager	Yes	Window seat	40-49	1	160	118.5	55.6	34.7	1108	158	240	7	11	65
72	Female	Rural	Villager	No	Aisle seat	40-49	1	170	151	59	36.7	1313	151	187	5	7	33
73	Female	Rural	Villager	No	Middle seat	50-59	1	162	122.3	53.4	32.8	1083	191	261	5	5	41
74	Male	Rural	Villager	No	Window seat	30-39	1	165	141.2	58.8	25.5	1487	140	210	6	5	52
75	Male	Rural	Villager	No	Aisle seat	40-49	1	160	146.6	55.4	27.7	1495	138	173	5	3	25
76	Male	Rural	Villager	No	Middle seat	40-49	1	165	181.1	58.5	33.5	1695	123	210	3	13	82
77	Male	Rural	Villager	No	Window seat	40-49	1	170	137.8	56.8	21.3	1387	143	186	5	3	52
78	Male	Rural	Villager	No	Aisle seat	50-59	1	180	196.9	56.8	32.2	1757	150	312	6	4	35
79	Male	Rural	Villager	No	Middle seat	40-49	1	172	151.8	60.2	25.4	1526	169	216	4	3	16
80	Male	Rural	Villager	No	Window seat	20-29	1	170	230.4	57	39.5	2230	135	305	6	7	43
81	Male	Rural	Villager	Yes	Aisle seat	40-49	1	162	97.1	55.2	9.9	1116	172	227	6	7	82
82	Male	Rural	Villager	No	Middle seat	50-59	1	163	164.4	57.8	31.8	1545	70	228	6	6	53
83	Male	Rural	Villager	No	Window seat	40-49	1	163	120.7	56.3	19.9	1237	138	245	6	5	21
84	Male	Rural	Villager	No	Aisle seat	40-49	1	168	143.6	57.2	24.7	1442	129	189	6	8	25
85	Male	Rural	Villager	No	Middle seat	30-39	1	183	213.6	59.3	33.2	2050	165	239	6	9	32
86	Male	Rural	Villager	Yes	Window seat	30-39	1	181	180.7	56.7	28.2	1806	157	239	4	9	30
87	Male	Rural	Villager	No	Aisle seat	50-59	1	168	167.4	58.5	30.1	1564	96	191	4	2	57
88	Male	Rural	Villager	No	Middle seat	50-59	1	168	163.5	57.2	30	1526	118	211	4	3	51
89	Female	Rural	Villager	No	Window seat	50-59	1	160	118.8	54.3	31.3	1097	153	284	5	21	59
90	Female	Rural	Villager	No	Aisle seat	40-49	1	161	123.5	55.3	35.4	1127	129	223	5	8	21
91	Female	Rural	Villager	No	Middle seat	40-49	1	170	132.2	57.3	33.8	1224	144	233	5	7	50
92	Female	Rural	Villager	No	Window seat	40-49	1	165	163.7	57.1	42.7	1337	156	248	6	13	59
93	Male	Rural	Villager	Yes	Aisle seat	40-49	1	172	140.5	56.5	37.1	1275	134	224	5	9	22
94	Male	Rural	Villager	No	Middle seat	50-59	1	160	140.1	54.7	25.3	1345	69	232	5	11	70
95	Male	Rural	Villager	No	Window seat	30-39	1	175	182.3	56	34.5	1769	108	248	4	10	24
96	Male	Urban	Student	No	Aisle seat	<20	1	179	133.1	57.8	14.2	1570	123	255	5	8	42
97	Male	Urban	Student	No	Middle seat	<20	1	189	154.8	59.8	17.5	1724	131	212	5	16	86
98	Male	Rural	Student	No	Aisle seat	<20	1	178	151.7	59	20.9	1709	130	205	3	10	27
99	Male	Rural	Student	Yes	Middle seat	20-29	1	180	139.5	59	17.3	1616	129	236	4	10	44
100	Male	Rural	Student	Yes	Window seat	<20	1	170	115.2	59.2	13.3	1451	101	232	4	12	68
101	Male	Urban	Student	Yes	Aisle seat	20-29	1	180	125.3	56.9	11.3	1511	83	250	5	5	91
102	Male	Urban	Student	No	Middle seat	20-29	1	179	147	56.4	18.8	1664	101	216	3	8	39
103	Male	Urban	Student	No	Window seat	20-29	1	168	110.4	56	12.2	1391	135	364	6	13	63
104	Male	Rural	Student	Yes	Aisle seat	<20	1	167	120.2	57.7	15.8	1482	128	221	4	7	38
105	Male	Rural	Student	Yes	Window seat	20-29	1	171	113.9	55.9	12.1	1424	129	219	2	10	37
106	Male	Urban	Student	Yes	Aisle seat	20-29	1	180	192.5	60	30.4	2003	127	209	5	7	21
107	Male	Urban	Student	Yes	Middle seat	<20	1	172	127.7	57.1	15.2	1543	152	253	3	14	44
108	Male	Rural	Student	Yes	Window seat	20-29	1	170	113.2	56.5	16.6	1419	126	203	4	7	34
109	Female	Rural	Student	Yes	Aisle seat	<20	1	160	101.7	55	25.8	1208	112	284	11	14	32
110	Female	Urban	Student	Yes	Middle seat	20-29	1	160	96.7	56.6	22.6	1177	125	249	5	16	42
111	Female	Urban	Student	No	Aisle seat	<20	1	155	109	55.1	30.9	1241	118	263	6	12	72
112	Female	Urban	Student	No	Middle seat	20-29	1	169	158	57.8	38.2	1480	115	207	3	6	28
113	Female	Urban	Student	No	Window seat	<20	1	164	114.3	54.8	27.3	1265	123	226	4	16	37
114	Female	Urban	Student	Yes	Aisle seat	<20	1	155	89.2	53.7	23.2	1140	140	220	4	10	56
115	Female	Rural	Student	Yes	Middle seat	<20	1	164	106.4	55.9	23.8	1225	122	290	4	7	34
116	Female	Urban	Student	No	Window seat	<20	1	157	110.4	55.4	32.2	1248	116	226	4	11	35
117	Female	Urban	Student	No	Aisle seat	<20	1	157	92.7	53.8	22.5	1157	142	206	6	14	49
118	Female	Urban	Student	Yes	Middle seat	<20	1	180	138	56.5	28.8	1379	113	209	3	30	89
119	Female	Urban	Student	Yes	Window seat	<20	1	158	138.9	54.8	40.1	1393	134	236	2	24	98
120	Female	Urban	Student	No	Aisle seat	<20	1	162	105.6	55.2	25.7	1221	112	193	3	44	41
121	Female	Urban	Student	No	Middle seat	<20	1	152	141.9	57	42.6	1417	109	228	3	45	35
122	Female	Rural	Student	Yes	Window seat	<20	1	161	95.8	54.1	20.7	1172	131	236	9	14	39
123	Male	Rural	Student	No	Aisle seat	20-29	2	179	147.3	57	19.1	1648	105	191	3	2	22
124	Female	Urban	Student	No	Middle seat	20-29	2	171	125.1	57.8	31.5	1307	119	262	6	11	29
125	Male	Rural	Student	No	Window seat	<20	2	169	107.5	54.6	9.1	1386	114	215	2	7	19
126	Male	Rural	Student	No	Aisle seat	20-29	2	170	97.8	54.2	5	1313	151	285	4	19	15
127	Male	Urban	Student	Yes	Middle seat	<20	2	175	109.2	56.2	7.2	1394	137	335	7	9	32
128	Male	Rural	Student	No	Window seat	<20	2	172	107.6	55.8	8.5	1384	136	259	3	15	24
129	Male	Rural	Student	No	Aisle seat	<20	2	179	119.5	58.2	10.8	1468	107	214	8	15	18
130	Male	Rural	Student	Yes	Middle seat	20-29	2	180	157.9	59.7	23.4	1745	110	172	3	10	27
131	Male	Urban	Student	Yes	Window seat	20-29	2	183	139.7	58.1	15.1	1616	128	193	2	7	17
132	Male	Urban	Student	Yes	Aisle seat	<20	2	170	210.2	61.5	36.1	2160	130	233	3	5	21
133	Male	Rural	Student	No	Middle seat	20-29	2	180	123	55.5	9.5	1484	115	204	2	9	21
134	Male	Rural	Student	No	Window seat	20-29	2	175	201.2	58.7	32.9	2080	117	286	4	9	21
135	Male	Urban	Student	Yes	Aisle seat	20-29	2	178	110.6	58.4	6.5	1393	128	186	4	6	18
136	Male	Rural	Student	Yes	Middle seat	20-29	2	168	102.9	57.1	8.9	1343	123	259	4	7	23
137	Male	Urban	Student	Yes	Window seat	<20	2	177	144.5	57.3	19.8	1656	163	258	5	12	23
138	Male	Rural	Student	Yes	Aisle seat	<20	2	172	117.5	58.4	12.8	1457	81	237	10	10	25
139	Male	Rural	Student	No	Middle seat	20-29	2	180	188	58.1	29	1978	137	185	2	3	21
140	Male	Urban	Student	Yes	Window seat	<20	2	179	118.5	57.4	9.2	1461	102	232	2	13	27
141	Female	Urban	Student	Yes	Aisle seat	<20	2	180	116	56.3	20	1267	129	245	3	5	23
142	Female	Urban	Student	No	Middle seat	20-29	2	157	111.3	55.8	31.3	1246	150	229	10	5	22
143	Female	Urban	Student	Yes	Window seat	<20	2	157	114.3	57.1	31.9	1274	145	271	3	9	28
144	Female	Urban	Student	Yes	Aisle seat	<20	2	161	91.8	53.7	18	1151	122	294	6	7	31
145	Female	Rural	Student	Yes	Middle seat	<20	2	170	128.1	56.4	30	1333	119	232	23	7	28
146	Female	Urban	Student	Yes	Window seat	20-29	2	173	134.4	57.9	31.2	1358	112	225	6	4	34
147	Female	Rural	Student	Yes	Aisle seat	<20	2	173	180.9	54.7	40.7	1601	125	244	8	8	27
148	Female	Urban	Student	Yes	Middle seat	20-29	2	162	88.6	54.4	17.2	1128	137	293	7	12	28
149	Female	Urban	Student	No	Window seat	20-29	2	160	106.2	55.9	28.5	1219	146	287	7	14	29
150	Female	Urban	Student	Yes	Middle seat	20-29	2	160	125.2	55.2	36.2	1316	121	308	3	6	17
151	Female	Rural	Student	No	Window seat	<20	2	158	95.8	54.5	24.1	1173	96	163	4	2	15
